# Supplementary material for: Acute Pancreatitis—Drivers of Hospitalisation Cost—A Seven-Year Retrospective Study from a Large Tertiary Center
Source: Healthcare (Basel). 2023 Sep 7;11(18):2482. doi: 10.3390/healthcare11182482 (PMC10531218; doi:10.3390/healthcare11182482)
Supplement: Supplementary file 1 [file healthcare-11-02482-s001.zip]

Archive with 1 entries (1 files):
- healthcare-2571337-supplementary.pdf
